# Supplementary material for: Associations between childhood maltreatment and inflammatory markers
Source: BJPsych Open. 2019 Jan 4;5(1):e3. doi: 10.1192/bjo.2018.80 (PMC6343120; doi:10.1192/bjo.2018.80)
Supplement: Supplementary file 1 [file bjosup.zip]

Archive with 2 entries (2 files):
- S2056472418000807sup002.xlsx
- S2056472418000807sup001.xls
