# Supplementary material for: Associations between childhood maltreatment and inflammatory markers
Source: BJPsych Open. 2019 Jan 4;5(1):e3. doi: 10.1192/bjo.2018.80 (PMC6343120; doi:10.1192/bjo.2018.80)
Supplement: Supplementary file 1 [file bjosup.zip › S2056472418000807sup002.xlsx]

## Sheet: Sheet1
Inter-assay coefficient of variation (CV) was calculated by dividing the S.D of marker levels on each run by the mean, and then calculating the mean CV across all plates. Intra-assay CV was estimated by assessing the CV for duplicates in the standard curve, specifically the fourth dilution as it represents the midpoint and closest to levels expressed in our samples.
Inflammatory marker	Inter-assay CV	Intra-assay CV	Highest detectable concentration (Standard 1; pg/mL)	Lowest detectable concentration (Standard 7; pg/mL)
PlGF	0.360668	5.02979	3460	0.844727
Tie-2	0.329376	5.47738	77320	18.877
VEGF	0.832551	1.33608	1970	0.480957
VEGF-C	0.427155	7.47436	23350	5.70068
VEGF-D	0.519658	3.21322	21910	5.34912
bFGF	1.12365	1.85926	1780	0.43457
sFlt1	0.397411	1.73571	8170	1.99463
Eotaxin	0.5321	3.72657	1440	0.351562
Eotaxin-3	0.99828	4.58327	4760	1.16211
IP-10	0.701554	2.75131	2470	0.603027
MCP-1	0.760803	8.38794	445	0.108643
MCP-4	0.51059	2.4444	623	0.1521
MDC	0.447995	1.96218	10100	2.46582
MIP-1β	0.58566	3.8701	982	0.239746
TARC	0.748606	3.11437	1550	0.378418
BDNF	0.464749	2.47994	100000	24.4141
IL-12	0.623697	1.22817	3310	0.808105
IL-15	0.449448	0.931088	767	0.187256
IL-16	0.734646	3.62365	2250	0.549316
IL-17	1.24357	4.58572	5850	1.42822
IL-1α	1.39886	6.35958	394	0.0961914
IL-5	0.859968	3.12102	881	0.215088
IL-7	0.526968	2.07307	871	0.212646
TNF-β	0.638514	1.73594	578	0.141113
IFN-γ	1.03217	1.52027	1270	0.310059
IL-10	1.33598	2.01369	307	0.0749512
IL-12p70	1.23281	3.10598	389	0.0949707
IL-6	1.76356	1.68582	621	0.151611
IL-8	1.72982	2.46099	504	0.123047
TNF-α	0.96612	1.89969	313	0.076416
CRP	1.25779	0.931827	195000	12.48
SAA	1.25421	2.74136	218000	13.952
sICAM-1	0.455851	3.59959	61400	3.9296
sVCAM-1	0.410976	1.67845	51700	3.3088
