# Supplementary material for: Associations between childhood maltreatment and inflammatory markers
Source: BJPsych Open. 2019 Jan 4;5(1):e3. doi: 10.1192/bjo.2018.80 (PMC6343120; doi:10.1192/bjo.2018.80)
Supplement: Supplementary file 1 [file bjosup.zip › S2056472418000807sup001.xls]

## Sheet: Sheet1
		Correlation matrix showin Pearson, r, values. Significant correlations (p<0.05) are indicated in green.
	PlGF	Tie2	VEGF	VEGFC	VEGFD	bFGF	sFlt1	Eotaxin	Eotaxin3	IP10	MCP1	MCP4	MDC	MIP1B	TARC	BDNF	IFNa	IL12	IL15	IL16	IL17	IL5	IL7	TNFB	IFNy	IL10	IL12p70	IL6	IL8_2	TNF	CRP	SAA	sICAM1	sVCAM1
PlGF	1	0.087	0.125	0.164	0.249	0.08	0.14	-0.038	-0.068	0.038	0.082	-0.117	-0.053	-0.024	-0.025	0.03	0.118	-0.028	0.023	0.078	-0.027	-0.156	-0.023	-0.13	0.169	-0.065	-0.01	0.005	0.003	0.053	0.049	0.102	0.217	0.106
Tie2	0.087	1	0.157	0.229	0.267	0.144	0.36	0.197	0.205	0.062	0.088	0.057	0.135	-0.014	0.087	0.108	0.117	0.112	0.229	0.221	0.034	0.192	-0.022	0.264	-0.006	0.074	0.072	0.012	0.074	0.036	-0.063	-0.055	-0.043	-0.095
VEGF	0.125	0.157	1	0.316	0.235	0.231	0.084	0.101	0.065	0.077	0.211	0.092	0.029	0.18	0.047	0.166	0.024	0.01	0.044	0.354	-0.046	0.041	0.108	0.062	0.089	0.164	0.24	0.219	0.225	0.251	0.073	0.086	0.07	0.035
VEGFC	0.164	0.229	0.316	1	0.31	0.198	0.257	0.159	0.12	0.018	0.184	0.079	0.127	0.067	0.001	0.307	0.158	-0.02	0.027	0.319	-0.075	0.048	0.239	0.054	0.093	0.198	0.211	0.184	0.2	0.235	0.077	0.065	0.015	-0.097
VEGFD	0.249	0.267	0.235	0.31	1	-0.011	0.05	0.02	0.063	-0.065	0.163	0.05	-0.011	-0.016	0.007	0.309	0.185	-0.096	-0.001	0.095	-0.143	-0.26	0.114	-0.085	0.084	0.08	0.079	0.11	0.089	0.144	-0.093	-0.012	-0.039	-0.014
bFGF	0.08	0.144	0.231	0.198	-0.011	1	0.086	0.267	0.115	0.042	0.258	0.036	0.182	0.244	0.023	-0.029	-0.098	0.174	0.031	0.672	0.075	0.175	-0.215	0.064	0.083	0.353	0.443	0.192	0.438	0.241	0.215	0.143	0.124	0.077
sFlt1	0.14	0.36	0.084	0.257	0.05	0.086	1	0.022	0.034	0.156	-0.064	0.08	-0.024	-0.018	0.067	0.123	0.08	0.099	0.307	0.132	0.115	0.152	0.104	0.216	-0.036	-0.039	-0.025	-0.052	-0.024	-0.019	0.022	-0.004	-0.007	-0.123
Eotaxin	-0.038	0.197	0.101	0.159	0.02	0.267	0.022	1	0.389	0.322	0.486	0.39	0.455	0.207	0.204	0.016	-0.051	0.185	0.188	0.381	0.155	0.265	0.078	0.173	0.13	0.419	0.358	0.296	0.312	0.293	0.041	-0.016	0.101	0.085
Eotaxin3	-0.068	0.205	0.065	0.12	0.063	0.115	0.034	0.389	1	0.109	0.379	0.219	0.168	0.136	0.094	-0.008	0.087	0.009	0.056	0.273	0.028	0.097	-0.013	0.21	0.025	0.227	0.297	0.285	0.289	0.268	-0.056	-0.05	-0.078	-0.065
IP10	0.038	0.062	0.077	0.018	-0.065	0.042	0.156	0.322	0.109	1	0.151	0.396	0.264	0.171	0.316	0.006	0.014	0.406	0.216	0.141	0.076	0.124	0.169	0.23	0.201	0.142	0.102	0.005	0.094	0.013	0.06	0.075	0.18	0.145
MCP1	0.082	0.088	0.211	0.184	0.163	0.258	-0.064	0.486	0.379	0.151	1	0.231	0.242	0.298	0.049	0.126	-0.007	-0.004	-0.017	0.459	-0.028	-0.075	0.002	-0.031	0.198	0.638	0.8	0.877	0.764	0.879	0.027	0.03	0.058	0.057
MCP4	-0.117	0.057	0.092	0.079	0.05	0.036	0.08	0.39	0.219	0.396	0.231	1	0.405	0.29	0.356	0.261	0.157	0.089	0.151	0.133	0.003	0.036	0.177	0.039	0.045	0.143	0.11	0.072	0.111	0.054	0.03	0.134	0.082	0.119
MDC	-0.053	0.135	0.029	0.127	-0.011	0.182	-0.024	0.455	0.168	0.264	0.242	0.405	1	0.115	0.444	0.072	0.029	0.142	0.185	0.191	0.06	0.17	0.073	0.175	0.064	0.188	0.152	0.129	0.123	0.121	0.155	0.059	0.169	0.183
MIP1B	-0.024	-0.014	0.18	0.067	-0.016	0.244	-0.018	0.207	0.136	0.171	0.298	0.29	0.115	1	0.077	0.175	-0.02	-0.032	-0.059	0.317	-0.04	-0.051	0.01	-0.043	0.121	0.239	0.328	0.164	0.352	0.197	0.044	0.021	-0.002	0.019
TARC	-0.025	0.087	0.047	0.001	0.007	0.023	0.067	0.204	0.094	0.316	0.049	0.356	0.444	0.077	1	0.122	0.042	0.157	0.111	-0.01	0.028	0.042	0.06	0.212	-0.017	0.069	-0.046	-0.024	-0.052	-0.023	0.074	0.103	0.051	0.127
BDNF	0.03	0.108	0.166	0.307	0.309	-0.029	0.123	0.016	-0.008	0.006	0.126	0.261	0.072	0.175	0.122	1	0.209	-0.162	-0.028	0.082	-0.104	-0.289	0.124	-0.116	0.075	-0.005	0.073	0.102	0.086	0.131	-0.097	-0.047	-0.174	-0.164
IFNa	0.118	0.117	0.024	0.158	0.185	-0.098	0.08	-0.051	0.087	0.014	-0.007	0.157	0.029	-0.02	0.042	0.209	1	-0.062	0.01	-0.041	0.024	-0.106	0.085	0.03	-0.006	-0.08	-0.073	-0.053	-0.065	-0.043	-0.009	0.034	-0.051	-0.096
IL12	-0.028	0.112	0.01	-0.02	-0.096	0.174	0.099	0.185	0.009	0.406	-0.004	0.089	0.142	-0.032	0.157	-0.162	-0.062	1	0.222	0.079	0.277	0.195	0.058	0.496	0.196	0.182	0	-0.053	-0.016	-0.033	0.133	0.092	0.125	0.179
IL15	0.023	0.229	0.044	0.027	-0.001	0.031	0.307	0.188	0.056	0.216	-0.017	0.151	0.185	-0.059	0.111	-0.028	0.01	0.222	1	0.125	0.16	0.201	0.111	0.176	0.167	0.018	0	-0.053	-0.02	-0.057	0.108	0.154	0.151	0.078
IL16	0.078	0.221	0.354	0.319	0.095	0.672	0.132	0.381	0.273	0.141	0.459	0.133	0.191	0.317	-0.01	0.082	-0.041	0.079	0.125	1	0.056	0.222	-0.111	0.043	0.124	0.467	0.671	0.433	0.632	0.471	0.255	0.138	0.173	0.079
IL17	-0.027	0.034	-0.046	-0.075	-0.143	0.075	0.115	0.155	0.028	0.076	-0.028	0.003	0.06	-0.04	0.028	-0.104	0.024	0.277	0.16	0.056	1	0.203	-0.022	0.189	0.121	0.087	0.001	-0.023	-0.003	-0.024	0.207	0.048	-0.02	0.021
IL5	-0.156	0.192	0.041	0.048	-0.26	0.175	0.152	0.265	0.097	0.124	-0.075	0.036	0.17	-0.051	0.042	-0.289	-0.106	0.195	0.201	0.222	0.203	1	-0.044	0.235	-0.091	0.033	0.045	-0.045	0.018	-0.048	0.072	-0.033	0.011	-0.003
IL7	-0.023	-0.022	0.108	0.239	0.114	-0.215	0.104	0.078	-0.013	0.169	0.002	0.177	0.073	0.01	0.06	0.124	0.085	0.058	0.111	-0.111	-0.022	-0.044	1	0.029	0.119	-0.088	-0.131	-0.07	-0.129	-0.084	0.025	0.056	0.025	0.066
TNFB	-0.13	0.264	0.062	0.054	-0.085	0.064	0.216	0.173	0.21	0.23	-0.031	0.039	0.175	-0.043	0.212	-0.116	0.03	0.496	0.176	0.043	0.189	0.235	0.029	1	0.03	0.098	-0.009	-0.067	-0.029	-0.068	0.023	0.024	-0.006	0.03
IFNy	0.169	-0.006	0.089	0.093	0.084	0.083	-0.036	0.13	0.025	0.201	0.198	0.045	0.064	0.121	-0.017	0.075	-0.006	0.196	0.167	0.124	0.121	-0.091	0.119	0.03	1	0.164	0.165	0.177	0.152	0.205	0.105	0.09	0.16	0.17
IL10	-0.065	0.074	0.164	0.198	0.08	0.353	-0.039	0.419	0.227	0.142	0.638	0.143	0.188	0.239	0.069	-0.005	-0.08	0.182	0.018	0.467	0.087	0.033	-0.088	0.098	0.164	1	0.762	0.643	0.761	0.656	0.142	0.149	0.172	0.165
IL12p70	-0.01	0.072	0.24	0.211	0.079	0.443	-0.025	0.358	0.297	0.102	0.8	0.11	0.152	0.328	-0.046	0.073	-0.073	0	0	0.671	0.001	0.045	-0.131	-0.009	0.165	0.762	1	0.827	0.98	0.844	0.13	0.063	0.085	-0.006
IL6	0.005	0.012	0.219	0.184	0.11	0.192	-0.052	0.296	0.285	0.005	0.877	0.072	0.129	0.164	-0.024	0.102	-0.053	-0.053	-0.053	0.433	-0.023	-0.045	-0.07	-0.067	0.177	0.643	0.827	1	0.775	0.981	0.041	-0.005	0.003	-0.026
IL8_2	0.003	0.074	0.225	0.2	0.089	0.438	-0.024	0.312	0.289	0.094	0.764	0.111	0.123	0.352	-0.052	0.086	-0.065	-0.016	-0.02	0.632	-0.003	0.018	-0.129	-0.029	0.152	0.761	0.98	0.775	1	0.794	0.118	0.062	0.076	-0.015
TNF	0.053	0.036	0.251	0.235	0.144	0.241	-0.019	0.293	0.268	0.013	0.879	0.054	0.121	0.197	-0.023	0.131	-0.043	-0.033	-0.057	0.471	-0.024	-0.048	-0.084	-0.068	0.205	0.656	0.844	0.981	0.794	1	0.047	0.011	0.011	-0.026
CRP	0.049	-0.063	0.073	0.077	-0.093	0.215	0.022	0.041	-0.056	0.06	0.027	0.03	0.155	0.044	0.074	-0.097	-0.009	0.133	0.108	0.255	0.207	0.072	0.025	0.023	0.105	0.142	0.13	0.041	0.118	0.047	1	0.601	0.52	0.487
SAA	0.102	-0.055	0.086	0.065	-0.012	0.143	-0.004	-0.016	-0.05	0.075	0.03	0.134	0.059	0.021	0.103	-0.047	0.034	0.092	0.154	0.138	0.048	-0.033	0.056	0.024	0.09	0.149	0.063	-0.005	0.062	0.011	0.601	1	0.517	0.565
sICAM1	0.217	-0.043	0.07	0.015	-0.039	0.124	-0.007	0.101	-0.078	0.18	0.058	0.082	0.169	-0.002	0.051	-0.174	-0.051	0.125	0.151	0.173	-0.02	0.011	0.025	-0.006	0.16	0.172	0.085	0.003	0.076	0.011	0.52	0.517	1	0.794
sVCAM1	0.106	-0.095	0.035	-0.097	-0.014	0.077	-0.123	0.085	-0.065	0.145	0.057	0.119	0.183	0.019	0.127	-0.164	-0.096	0.179	0.078	0.079	0.021	-0.003	0.066	0.03	0.17	0.165	-0.006	-0.026	-0.015	-0.026	0.487	0.565	0.794	1
